# Supplementary material for: Ultrasound-guided dynamic needle tip positioning technique for radial artery cannulation in elderly patients: A prospective randomized controlled study
Source: PLoS One. 2021 May 14;16(5):e0251712. doi: 10.1371/journal.pone.0251712 (PMC8121362; doi:10.1371/journal.pone.0251712)
Supplement: S2 File — (XLSX) [file pone.0251712.s005.xlsx]

## Sheet: Sheet1
number	subgroup	sex	age	asa	height	weight	bmi	hypertension	diabetes	hypercholesterolemia	peripheral vascular disease	smoking	packyear	diagnosis	op	optime	anetime	diameter1	diameter2	diamean	depth1	depth2	depthmean	alinetime	sbpstart	hrstart	sbpend	hrend	attempts	1st attempt	redirection	fail	failreason	hematoma	thrombosis	spasm	ischemia
1	2	1	75	2	160	67	26.1719	1	1	0	0	0		arthrosis	TKR	145	220	2.2	3	2.6	3.4	4	3.7	25	128	62	123	60	1	1	0	0		0	0	0	0
2	1	2	69	2	161	71	27.3909	1	0	0	0	0		spinal stenosis	Fusion	150	200	2.2	2.4	2.3	4.8	5.7	5.25	70	119	77	125	78	1	1	2	0		0	0	0	0
3	1	1	66	2	174	72	23.7812	0	1	1	0	1	47	arthrosis	TKR	135	205	2.6	2.5	2.55	3.1	3.1	3.1	41	133	84	116	98	2	2	2	0		0	0	0	0
4	1	2	67	1	149.1	52.8	23.7508	0	0	0	0	0		acute myelofibrosis	Splenectomy	185	235	2.8	2.7	2.75	2.5	2.4	2.45	30	111	62	109	63	1	1	0	0		0	0	0	0
5	1	2	66	2	162	64	24.3865	1	0	1	0	0		arthrosis	TKR	180	225	1.8	1.8	1.8	2.9	2.7	2.8	33	118	65	110	63	1	1	1	0		0	0	0	0
6	1	2	70	1	154	54	22.7694	0	0	0	0	0		arthrosis	TKR	145	210	2	2.4	2.2	3.3	3.7	3.5	32	94	76	86	66	1	1	0	0		0	0	0	0
7	2	1	66	2	168.9	61.9	21.6986	0	0	1	0	0		stomach ca	Gastrectomy	185	235	1.9	1.9	1.9	2.7	2.9	2.8	58	128	87	117	77	4	2	4	0		0	0	0	0
8	1	1	78	2	157.3	63.7	25.7444	1	1	0	1	1	30	CBD ca	Radical pancreaticoduodenectomy	365	420	1.8	1.8	1.8	2.5	2.5	2.5	48.7	81	80	104	80	1	1	0	0		0	0	0	0
9	1	2	85	2	160	50	19.5312	0	0	0	1	0		femur fx	CRIF	60	120	1.7	2	1.85	1.6	1.7	1.65		82	93			5	2		1	1	1	0	0	0
10	1	2	73	1	150.4	59.1	26.1271	0	0	1	0	0		Stomach ca	Gastrectomy	270	340	2.2	2.3	2.25	6.5	5.9	6.2	57	117	98	142	98	1	1	1	0		0	0	0	0
11	1	2	71	2	158	75	30.0433	1	0	1	0	0		arthrosis	TKR	150	195	2.5	2.8	2.65	4.6	4.9	4.75	30	145	78	103	68	1	1	0	0		0	0	0	0
12	2	2	82	2	145	45	21.4031	0	0	0	1	0		humerus fx	ORIF	75	140	1.4	1.3	1.35	1.9	1.9	1.9	43	82	115	95	90	1	1	0	0		0	0	0	0
13	2	2	75	2	150	55	24.4444	1	0	1	1	0		osteoarthritis	THR	85	135	2.2	2.2	2.2	5.8	5.5	5.65	65	153	82	137	78	1	1	5	0		0	0	0	0
14	2	2	79	2	153	75	32.039	1	0	0	0	0		post fusion state	revision	435	505	2	1.7	1.85	1.3	1.7	1.5	58	91	52	98	51	1	1	3	0		0	0	0	0
15	1	2	66	2	162	64	24.3865	1	0	0	0	0		arthrosis	TKR	155	215	2.5	2.4	2.45	3	2.8	2.9	125	134	63	118	63	1	1	1	0		0	0	0	0
16	1	2	65	2	152.4	61.6	26.5223	1	0	0	1	0		thyroid ca	Transoral thyroidectomy	90	135	2	2.1	2.05	1.6	1.9	1.75	32	134	80	106	71	1	1	0	0		0	0	0	0
17	1	2	69	2	163	59	22.2063	1	1	0	0	0		spinal stenosis	fusion	195	265	2.8	2.8	2.8	1.2	1	1.1	140	121	73	104	78	2	2	1	0		1	0	0	0
18	2	1	73	3	159.8	49.7	19.4627	1	1	0	0	0		hepatic ca	Hepatectomy	120	170	2.7	2.6	2.65	1	0.9	0.95	99	92	52	80	47	1	1	5	0		0	0	0	0
19	2	2	70	1	154	54	22.7694	0	0	0	0	0		arthrosis	TKR	135	195	2.2	2.1	2.15	1.8	1.9	1.85	36	109	75	100	80	3	2	2	0		1	0	0	0
20	2	2	75	3	157	59	23.9361	1	0	0	1	0		cholangiocarcinoma	Hepatectomy	215	270	1.9	1.9	1.9	2.5	2	2.25	35	154	102	114	67	1	1	0	0		0	0	0	0
21	2	2	83	3	143	61	29.8303	1	1	0	0	0		duodenal ca	Radical pancreaticoduodenectomy	190	435	2.2	2.2	2.2	2.8	2.7	2.75		161	85			5	2		1	1,3	0	0	0	0
22	1	2	66	2	158	53	21.2306	0	0	0	0	0		rectal ca	LAR	185	235	2.2	2.2	2.2	3.6	3.8	3.7	42.5	95	91	92	89	1	1	0	0		0	0	0	0
23	1	1	75	2	167	78	27.968	1	0	0	0	1	30	osteomyelitis	I&D, LD flap	220	275	2.7	2.7	2.7	1.8	1.9	1.85	40	130	85	120	74	2	2	0	0		0	0	0	0
24	2	1	65	2	165	71	26.079	1	0	0	0	0		HCD	Fusion	115	160	2.5	2.6	2.55	2.5	2.2	2.35	49	120	88	98	91	1	1	4	0		0	0	0	0
25	2	2	72	2	147	57	26.3779	1	0	0	0	0		primary gonoarthrosis	TKR	147	57	2.5	2.4	2.45	1.6	1.4	1.5	96	80	53	90	57	4	2	4	0		1	0	0	0
26	2	2	74	2	156	60	24.6548	1	0	0	0	0		spinal stenosis	Fusion	300	375	1.8	1.9	1.85	1.7	1.7	1.7	195	105	62	95	65	3	2	5	0		1	0	0	0
27	1	1	80	3	176.9	57.6	18.4063	0	0	0	1	0		colon ca	Rt. Hemicolectomy	95	135	2.5	2.5	2.5	2.5	2.4	2.45	47	81	88	86	87	1	1	1	0		0	0	0	0
28	2	2	71	2	158	75	30.0433	1	0	1	0	0		osteoarthritis	TKR	160	210	1.8	1.9	1.85	5.6	5.7	5.65	77	120	90	123	95	4	2	5	0		1	0	0	0
29	1	2	77	2	153	60	25.6312	1	0	0	0	0		arthrosis	TKR	165	225	2.2	2.3	2.25	1.4	1.6	1.5	41	122	79	123	68	1	1	0	0		0	0	0	0
30	2	1	66	3	161.8	65	24.8288	1	1	0	1	0		ESRD	KT	480	525	2.9	3	2.95	3.3	3.4	3.35	44.2	120	81	135	82	1	1	0	0		0	0	0	0
31	1	2	66	2	154	85	35.8408	0	1	0	0	0		arthrosis	TKR	170	225	2.2	2.2	2.2	4.4	4.6	4.5	28.4	131	105	116	93	1	1	0	0		0	0	0	0
32	2	2	71	2	151	62	27.1918	1	0	0	0	0		urethral ubstruction	Robot ureter	310	380	2.5	2	2.25	2.9	2.8	2.85	98	117	65	101	63	1	1	3	0		0	0	0	0
33	1	1	75	1	159.1	47.4	18.7257	0	0	0	0	0		stomach ca	Total gastrectomy	210	260	1.7	1.6	1.65	1.6	1.7	1.65	49	89	64	92	80	2	2	2	0		0	0	0	0
34	2	1	76	3	168	68	24.093	1	0	0	1	0		hip fx	revision	155	200	3.3	3.1	3.2	1.9	1.9	1.9	25.4	106	98	100	91	1	1	0	0		0	0	0	0
35	2	1	71	2	170.7	75.3	25.8421	1	0	0	1	0		parkinson's disease	Implantation	65	100	3.1	3.4	3.25	3.7	3.4	3.55	57.4	130	80	132	91	1	1	4	0		0	0	0	0
36	1	2	82	2	158	40	16.0231	0	0	0	1	0		sigmoid colon ca	LAR	115	160	1.3	1.2	1.25	2.1	2.1	2.1	45.6	128	67	93	46	1	1	1	0		0	0	0	0
37	2	2	67	2	150.4	45.3	20.0264	0	0	0	0	0		stomach ca	Gastrectomy	215	275	1.5	1.5	1.5	2.6	2.5	2.55	45	126	72	113	60	1	1	3	0		0	0	0	0
38	2	2	85	2	155	55	22.8928	1	0	1	0	0		CBD stone	Choledochojejunostomy	200	255	1.9	2	1.95	2.3	2.2	2.25	89	142	85	130	82	2	2	5	0		1	0	0	0
39	1	1	70	2	167.7	53.2	18.9167	0	0	0	0	0		lymph node ca	Radical excision	145	190	2.2	2.2	2.2	1.6	1.5	1.55	38	152	90	136	86	3	2	0	0		1	0	0	0
40	1	1	77	3	161.8	67.9	25.9366	0	0	0	0	0		gallstone, hepatic duct	Hepatectomy	290	350	2.4	2.5	2.45	2.4	2.5	2.45	45	106	79	101	78	1	1	0	0		0	0	0	0
41	2	2	83	3	143	40	19.5609	1	1	0	0	0		femur fx	Bipolar hip replacement	65	105	2.1	2	2.05	0.9	0.8	0.85	161	106	118	83	117	1	1	8	0		0	0	0	0
42	2	1	74	2	160.5	68.5	26.5914	1	0	0	0	0		anus ca	local flap	115	150	2.7	2.8	2.75	3.4	3.1	3.25	31.4	104	50	81	61	1	1	0	0		0	0	0	0
43	1	2	76	1	144	46.4	22.3765	0	0	0	0	0		pancreas ca	Biopsy, lapa	115	155	1.7	1.9	1.8	4.4	4.3	4.35	36	157	85	126	77	1	1	0	0		0	0	0	0
44	2	2	66	2	158	66	26.4381	1	0	0	0	0		pituitary gland tumor	TSA	45	80	2.8	2.7	2.75	1.7	1.7	1.7	59	115	77	121	80	1	1	3	0		0	0	0	0
45	2	2	69	3	158	63	25.2363	1	0	0	0	0		arthrosis	TKR	190	255	2.8	2.5	2.65	2	1.8	1.9		133	58			4	2		1	3	1	0	0	0
46	2	2	76	1	148.1	54.1	24.6653	0	0	0	0	0		endometrial ca	Lapa. Hysterectomy	165	215	2.1	2	2.05	3.7	3.9	3.8	32	147	90	131	88	1	1	0	0		0	0	0	0
47	2	2	65	2	150	59	26.2222	1	0	1	1	0		uterine prolapse	LAVH, BSO, AP repair	145	185	1.9	2	1.95	1.9	1.9	1.9	147	95	83	89	79	1	1	6	0		0	0	0	0
48	1	2	70	2	144	72	34.7222	1	0	1	0	0		osteoarthritis	TKR	150	210	2.8	2.8	2.8	2.8	2.9	2.85	35	134	74	117	69	1	1	0	0		0	0	0	0
49	1	1	66	2	163	73.4	27.6262	1	0	0	0	0		prostate ca	RALP	180	245	2.6	2.5	2.55	3.4	3.2	3.3	72	90	78	78	73	1	1	4	0		0	0	0	0
50	2	2	78	3	155	45	18.7305	1	0	0	0	0		post-fusion state	Laminectomy	150	240	2	2.2	2.1	1.5	1.7	1.6	225	118	85	107	83	3	2	6	0		1	0	0	0
51	1	2	83	3	140	50	25.5102	1	1	0	0	0		kyphotic deformity	Repair	240	320	2.4	2.4	2.4	1	0.9	0.95	54	148	86	110	89	1	1	1	0		0	0	0	0
52	1	2	86	3	150	50	22.2222	1	0	0	0	0		femur fx	CRIF	35	90	2.3	2.3	2.3	2.6	2.7	2.65	42	137	64	71	53	1	1	0	0		0	0	0	0
53	2	2	71	2	150	57	25.3333	1	0	0	0	0		trigeminal neuralgia	cranial nerve decompression	225	305	1.1	1.3	1.2	4	3.8	3.9	37	153	76	110	66	1	1	0	0		0	0	0	0
54	1	2	82	2	150	45	20	1	0	0	0	0		femur fx	CRIF	35	80	1.9	1.8	1.85	2	1.9	1.95	91	134	84	130	76	2	2	1	0		1	0	0	0
55	2	1	82	3	161	54.3	20.9483	0	0	0	0	1	30	stomach ca	Partial gastrectomy	140	185	1.7	1.7	1.7	1	1.1	1.05	72	104	93	93	96	1	1	3	0		0	0	0	0
56	1	2	70	3	147	48	22.213	1	0	0	1	0		femur fx	THR	55	100	1.9	1.8	1.85	2.4	2.2	2.3	150	138	83	101	74	2	2	2	0		0	0	0	0
57	1	1	67	2	162	62	23.6244	0	0	0	0	1	22.5	prostate ca	RALP	175	240	2.2	2.2	2.2	1.5	1.6	1.55	30	78	67	71	65	1	1	0	0		0	0	0	0
58	1	2	84	2	139	58	30.0192	1	0	0	1	0		osteoarthritis	TKR	160	215	2.3	2.2	2.25	4.6	4.6	4.6	76	129	85	121	74	3	2	2	0		1	0	0	0
59	2	1	75	1	168.7	65.9	23.1556	0	0	1	0	0		bladder ca	Total cystectomy	340	395	2.9	2.9	2.9	2	2	2	28	125	84	111	81	1	1	0	0		0	0	0	0
60	1	1	66	2	168	80	28.3447	0	0	0	0	0		arthrosis	TKR	220	275	2.8	2.9	2.85	2.3	2.1	2.2	42	110	51	124	59	3	2	0	0		1	0	0	0
61	2	2	89	2	150	40	17.7778	1	0	0	0	0		femur fx	CRIF	35	85	1.7	1.9	1.8	1.1	1.3	1.2	82	125	103	93	102	1	1	3	0		0	0	0	0
62	1	2	78	2	167	67	24.0238	1	0	0	0	0		tibia & fibula fx	ORIF	125	185	1.9	2.5	2.2	1.8	2.2	2	55	125	86	115	85	1	1	0	0		0	0	0	0
63	1	2	82	3	159	60	23.7332	1	1	0	1	0		osteoarthritis	THR	95	145	2.5	2.4	2.45	4.3	4.1	4.2	30	136	72	141	71	1	1	0	0		0	0	0	0
64	1	2	69	3	151	55	24.1217	0	0	0	1	0		femur fx	partial hip replacement	55	100	2.5	2.3	2.4	1.9	1.5	1.7	32	149	67	109	65	1	1	0	0		0	0	0	0
65	2	1	82	3	168.6	64.3	22.6202	0	0	0	0	0		internal hernia	Lapa. Hernia repair	50	95	2.8	2.8	2.8	1.7	1.7	1.7	127	111	75	105	70	4	2	3	0		1	0	0	0
66	1	1	71	2	165	69	25.3444	0	0	0	0	0		angiosarcoma	Flap	80	135	2.2	2.1	2.15	3.3	3.2	3.25	47	85	66	79	62	1	1	1	0		0	0	0	0
67	1	2	78	3	150	63	28	1	1	1	0	0		arthrosis	TKR	140	205	3	3	3	3.3	3.4	3.35	55	102	70	70	52	1	1	0	0		0	0	0	0
68	2	2	70	2	144	72	34.7222	1	0	1	0	0		arthrosis	TKR	155	205	2.4	2.2	2.3	4.5	4.3	4.4	24.4	79	114	75	113	1	1	0	0		0	0	0	0
69	1	2	72	2	153	71	30.3302	0	0	0	0	0		spinal stenosis	Fusion	325	380	2.2	2	2.1	3	2.8	2.9	36	138	83	117	71	1	1	0	0		0	0	0	0
70	2	2	82	3	159	60	23.7332	1	1	0	0	0		arthrosis	THR	60	120	2.5	1.9	2.2	1.8	2.2	2	68	71	77	70	77	2	2	0	0		0	0	0	0
71	1	1	71	2	167.9	74.3	26.3565	0	0	0	1	0		prostate ca	RALP	155	220	2.9	2.8	2.85	4	3.8	3.9	50	142	62	110	73	1	1	1	0		0	0	0	0
72	2	2	77	2	150	49	21.7778	1	1	0	0	0		HCD	Fusion	145	215	2.4	2.3	2.35	1.3	1.4	1.35	43	155	105	162	111	1	1	1	0		0	0	0	0
73	2	2	75	2	162	53	20.1951	1	1	0	0	0		cervical ca	Lapa. Radical hysterectomy	220	275	2.4	2.3	2.35	3.5	3.5	3.5	119	111	96	121	97	2	2	4	0		1	0	0	0
74	1	1	70	2	163.7	67.4	25.1514	1	0	0	0	1	35	glottic ca	MRND	125	170	2.8	2.8	2.8	2.5	2.5	2.5	65	107	60	75	59	1	1	1	0		0	0	0	0
75	2	1	74	2	174	61.5	20.3131	1	1	1	0	1	20	Rt. Lower leg skin defect	Flap	350	405	2.2	2.2	2.2	2.8	2.9	2.85	52	104	84	116	85	1	1	5	0		0	0	0	0
76	2	2	80	2	153	55	23.4952	1	0	0	0	0		femur fx	CRIF	40	85	3.3	2.9	3.1	1.6	2.2	1.9	30	126	95	83	97	1	1	0	0		0	0	0	0
77	2	2	77	2	150	50	22.2222	0	0	0	0	0		femur fx	CRIF	45	80	2.2	2.1	2.15	2.6	2.8	2.7	51.2	124	88	113	95	1	1	2	0		0	0	0	0
78	2	2	81	2	159	69	27.2932	1	1	0	0	0		post TKR state	Revision	365	410	2.3	2.4	2.35	2	2.6	2.3	36	101	66	77	68	1	1	2	0		0	0	0	0
79	2	1	69	2	174	70.2	23.1867	1	0	0	0	0		stomach ca	Gastrectomy	190	225	2.1	2.2	2.15	1.9	1.6	1.75	67	112	63	104	61	3	2	3	0		0	0	0	0
80	1	1	73	2	165.1	66.5	24.3965	0	0	0	0	0		prostate ca	RALP	280	345	2.8	2.8	2.8	1.7	1.7	1.7	38	146	70	110	68	2	2	0	0		0	0	0	0
81	2	2	65	2	150	60	26.6667	1	0	0	0	0		HCD	Discectomy	95	155	3.1	3.1	3.1	2.3	2.5	2.4	35	125	70	115	68	1	1	3	0		0	0	0	0
82	2	1	70	2	166	51	18.5078	0	1	0	0	0		stomach ca	Gastrectomy	145	180	2	2	2	1.6	1.6	1.6	47	121	71	131	72	1	1	2	0		0	0	0	0
83	2	2	71	2	148	48	21.9138	1	1	0	0	0		gastric ca	Lapa. Gastrectomy	160	205	2.6	2.8	2.7	3.4	3.4	3.4	35	124	72	132	76	2	2	2	0		0	0	0	0
84	2	1	75	2	155	49.3	20.5203	1	0	1	0	1	10	pancreas ca	Partial pancreatectomy	275	325	3.1	2.9	3	2.5	2.2	2.35	41	128	68	127	66	2	2	1	0		0	0	0	0
85	1	2	94	2	149	52	23.4224	1	0	1	0	0		femur fx	partial hip replacement	50	105	2.4	2.5	2.45	2.3	2.1	2.2	33	155	81	113	80	1	1	0	0		0	0	0	0
86	2	2	85	3	155	42	17.4818	1	0	0	1	0		femur fx	CRIF	40	85	1.6	1.5	1.55	2.6	2.6	2.6	55	97	58	98	61	1	1	3	0		0	0	0	0
87	1	1	69	1	175	72	23.5102	0	0	0	0	0		femur fx	ORIF	35	75	2	2.2	2.1	1.9	1.8	1.85	22	74	50	61	50	1	1	0	0		0	0	0	0
88	2	1	80	2	163	47	17.6898	0	0	0	1	0		femur fx	CRIF	45	85	2	2	2	2.8	2.7	2.75	42	90	99	92	99	1	1	3	0		0	0	0	0
89	2	2	65	2	154.5	56.9	23.8372	0	0	0	0	0		aging face	Midface lift	190	245	2	1.9	1.95	3.9	3.6	3.75	42.9	157	71	105	67	3	2	3	0		0	0	0	0
90	1	2	65	2	152	64	27.7008	1	0	1	0	0		arthrosis	TKR	160	200	2.2	2.2	2.2	3.6	3.9	3.75	26	128	86	109	80	1	1	0	0		0	0	0	0
91	1	2	69	3	152	43	18.6115	0	0	0	0	0		spinal stenosis	Fusion	530	585	1.9	2.1	2	2.9	2.5	2.7	77	132	76	116	77	1	1	2	0		0	0	0	0
92	1	2	78	2	146	39	18.2961	1	0	0	0	0		femur fx	CRIF	45	95	2.5	2.2	2.35	2.2	2.2	2.2	48	99	80	87	79	1	1	1	0		0	0	0	0
93	1	2	66	2	157	43	17.4449	0	1	0	0	0		femur fx	partial hip replacement	95	140	1.5	1.4	1.45	4.1	4	4.05	25	96	81	84	79	1	1	0	0		0	0	0	0
94	2	1	74	2	162	52	19.8141	1	1	1	0	0		spondylolisthesis	Fusion	200	255	1.9	1.8	1.85	3.8	3.6	3.7	56	139	66	117	66	1	1	4	0		0	0	0	0
95	1	2	78	3	150	63	28	1	1	1	1	0		osteoarthritis	TKR	140	195	1.8	1.8	1.8	3.4	3.3	3.35	38	87	59	80	53	1	1	0	0		0	0	0	0
96	1	2	67	1	154	55	23.1911	0	0	0	0	0		stomach ca	Gastrectomy	300	340	2.5	2.4	2.45	1.5	1.8	1.65	26.2	141	102	128	95	1	1	0	0		0	0	0	0
97	1	1	68	2	186	80	23.1241	1	1	0	0	1	20	RCC	Nephrectomy	190	270	2.1	2.3	2.2	1.9	1.8	1.85	29	134	81	118	82	1	1	1	0		0	0	0	0
98	2	1	66	3	159	75	29.6665	1	0	0	0	0		rotator cuff syndrome	Arthroscopic repair	115	170	2.5	2.5	2.5	3	3.1	3.05	57	91	69	65	64	1	1	0	0		0	0	0	0
99	2	2	65	1	153	51	21.7865	0	0	0	0	0		colon ca	Hemicolectomy	95	145	1.9	2.2	2.05	3.1	3.3	3.2		102	93			6	2		1		1	0	0	0
100	2	2	71	2	156	53	21.7784	0	0	0	0	0		spondylolisthesis	Fusion	205	265	2.1	1.8	1.95	3.7	3.7	3.7	51.6	140	64	90	60	1	1	2	0		0	0	0	0
101	1	2	73	1	150	65	28.8889	0	0	0	0	0		arthrosis	TKR	140	200	1.8	1.8	1.8	4.1	3.8	3.95	95	87	85	110	78	1	1	0	0		0	0	0	0
102	2	1	75	2	158	65	26.0375	1	0	0	0	0		spinal stenosis	Fusion	315	380	2.5	2.5	2.5	3.1	3.1	3.1	91	122	65	113	72	2	2	4	0		1	0	0	0
103	1	2	68	2	165	72	26.4463	0	0	1	0	0		arthrosis	TKR	165	190	2.7	2.5	2.6	4.6	4.6	4.6	33	117	73	108	79	1	1	0	0		0	0	0	0
104	2	1	65	2	162.4	65.2	24.7215	1	1	1	0	0		prostate ca	RALP	210	270	2.3	2.4	2.35	2.7	2.5	2.6	48	87	90	95	91	3	2	4	0		0	0	0	0
105	1	2	75	2	151.4	65.2	28.4443	1	0	1	0	0		female genital prolapse	Lapa. Sarcocolpopexy	125	170	2.2	2	2.1	3.1	3.2	3.15	129	133	52	96	42	1	1	1	0		0	0	0	0
106	1	2	72	3	155	49	20.3954	0	1	0	1	0		radius fracture	ORIF	70	100	2.6	2.4	2.5	5.5	4	4.75	37	148	53	105	57	1	1	0	0		0	0	0	0
107	2	2	73	3	154	40	16.8663	0	0	0	0	0		ovary ca	Exploratory laparotomy	255	330	1.2	1.3	1.25	2.1	1.9	2	34.5	86	120	92	118	1	1	0	0		0	0	0	0
108	1	2	82	3	156	43	17.6693	1	1	1	1	0		kidney stone	Nephrolithotomy	120	195	1.7	1.8	1.75	1.4	2	1.7	19	117	78	106	77	1	1	1	0		0	0	0	0
109	1	2	68	2	157	58	23.5304	1	0	0	0	0		arthrosis	TKR	180	240	2.5	2.5	2.5	1.5	1.3	1.4	36	120	55	95	56	1	1	0	0		0	0	0	0
110	2	1	79	1	156	62	25.4767	0	0	0	0	0		spinal stenosis	Fusion	405	480	1.9	2	1.95	2.6	2.5	2.55	47	92	63	93	62	1	1	2	0		0	0	0	0
111	2	1	79	2	175	66	21.551	1	0	0	1	1	30	vertebral fx	Fusion	135	195	2.5	2.6	2.55	3.9	3.4	3.65	30	101	111	133	115	2	2	0	0		0	0	0	0
112	2	2	72	2	150	65	28.8889	1	0	0	0	0		avascular necrosis	THR	85	130	2.1	2.1	2.1	2.5	2.6	2.55	32.7	151	70	124	70	1	1	0	0		0	0	0	0
113	1	2	73	2	160	50	19.5312	1	0	1	0	0		osteoarthritis	TKR	140	195	2.8	3	2.9	1	1.2	1.1	32	110	74	104	73	1	1	0	0		0	0	0	0
114	1	1	73	2	176	72	23.2438	1	0	0	0	0		spinal stenosis	Fusion	450	520	2.8	2.8	2.8	4.1	3.7	3.9	43	132	89	92	87	1	1	2	0		0	0	0	0
115	2	1	75	2	169	76	26.6097	1	1	0	0	1	50	prostate ca	Radical prostatectomy	160	190	2.6	2.5	2.55	2.1	2.6	2.35	26.5	98	87	91	85	1	1	0	0		0	0	0	0
116	1	2	70	2	151	62	27.1918	1	1	1	0	0		arthrosis	TKR	145	185	2.8	2.7	2.75	4	3.3	3.65	35	113	65	97	64	1	1	0	0		0	0	0	0
117	1	2	79	2	153	53	22.6409	0	0	0	0	0		osteoarthritis	TKR	155	205	2.8	2.6	2.7	2.5	2.6	2.55	36	93	63	84	55	1	1	0	0		0	0	0	0
118	1	2	80	3	158	51	20.4294	1	1	1	0	0		femur fx	Partial hip replacement	50	100	2	2	2	2.1	1.7	1.9	46	147	70	114	65	1	1	0	0		0	0	0	0
119	1	2	74	2	156	53	21.7784	0	0	0	0	0		osteoarthritis	TKR	135	175	1.6	1.6	1.6	5.7	5.4	5.55	63	115	77	91	53	1	1	2	0		0	0	0	0
120	1	2	67	2	164	85	31.6032	0	0	0	0	0		osteoarthritis	TKR	315	365	2.4	2.3	2.35	4.2	4.2	4.2	24	122	51	102	47	1	1	0	0		0	0	0	0
121	1	1	78	2	162.1	53	20.1702	0	0	0	0	0		ileostomy status	Ileostomy take down	60	100	2.5	2.5	2.5	1.9	2.1	2	40	137	90	93	62	1	1	0	0		0	0	0	0
122	2	1	73	1	160	58	22.6562	0	0	0	0	0		femur fx	CRIF	45	85	2.3	2.4	2.35	3.1	2.9	3	51	110	69	109	72	1	1	2	0		0	0	0	0
123	1	2	67	2	158	48	19.2277	0	1	0	0	0		osteonecrosis	THR	55	100	1.8	1.8	1.8	2	2	2	51	120	77	101	75	1	1	2	0		0	0	0	0
124	1	1	75	2	165.4	66.4	24.2715	0	0	1	0	0		CBD ca	Partial hepatectomy	300	355	2.8	3	2.9	2.3	2.8	2.55	26	152	48	128	45	1	1	0	0		0	0	0	0
125	1	2	69	2	156	64	26.2985	1	1	0	0	0		arthrosis	TKR	155	210	2.2	2.2	2.2	2.8	2.8	2.8	41	122	71	87	65	1	1	1	0		0	0	0	0
126	1	1	76	2	165	65	23.8751	0	1	1	1	0		THR infection	I&D	55	95	2.8	2.8	2.8	2.2	2.2	2.2	27	131	77	122	74	1	1	0	0		0	0	0	0
127	2	2	77	2	151	57	24.9989	0	0	1	0	0		arthrosis	TKR	155	225	1.9	1.8	1.85	1.6	1.4	1.5	113.7	99	68	96	65	3	2	3	0		0	0	0	0
128	2	2	68	2	155.5	46.9	19.396	1	0	1	0	0		ovary ca	LAVH, LN dissection	230	280	2.1	2.2	2.15	1.9	1.9	1.9	35.8	120	88	82	97	1	1	1	0		0	0	0	0
129	2	1	71	2	157	42	17.0392	0	0	0	0	0		prostate ca	RALP	180	245	2.4	2.3	2.35	1.9	1.9	1.9	52	98	81	95	79	1	1	3	0		0	0	0	0
130	2	2	75	2	151	49	21.4903	1	0	1	0	0		arthrosis	TKR	150	200	2	2	2	1	1.1	1.05	47.4	87	57	72	55	1	1	0	0		0	0	0	0
131	2	2	70	2	160	64	25	0	0	0	1	0		lung ca	Lobectomy	180	235	2.8	2.8	2.8	2.8	2.6	2.7	34.8	155	95	148	94	1	1	1	0		0	0	0	0
132	1	2	90	3	155	45	18.7305	1	0	0	1	0		femur fx	Partial hip replacement	55	105	2.5	2.4	2.45	2.2	2.7	2.45	48	161	104	131	84	1	1	1	0		0	0	0	0
133	2	2	90	2	150	45	20	1	1	0	0	0		femur fx	CRIF	50	110	1.4	1.2	1.3	2.2	2.1	2.15		118	91	91	90	5	2	4	1	thrombus	1	1	0	0
134	1	2	69	3	152	56	24.2382	1	0	1	1	0		arthrosis	TKR	140	185	2.1	1.9	2	3.7	3.5	3.6	47	127	66	91	68	1	1	1	0		0	0	0	0
135	2	2	74	2	145	53	25.2081	1	0	0	0	0		malunison, shoulder	TSR	100	160	2	2	2	4.1	4.5	4.3	45.5	127	78	115	77	1	1	0	0		0	0	0	0
136	1	2	80	3	152	40	17.313	1	1	0	1	0		Periprosthetic fx	ORIF	110	180	1.7	1.7	1.7	3.5	3	3.25	65	98	73	104	73	1	1	1	0		0	0	0	0
137	2	1	75	2	167	79.4	28.47	1	1	0	0	1	25	lung ca	Lobectomy	125	170	2.4	2.4	2.4	4.9	4.7	4.8	85	150	59	129	57	1	1	1	0		0	0	0	0
138	2	2	76	2	151	52	22.806	0	0	0	0	0		neuroma	c-fusion	305	395	2.8	2.5	2.65	4.3	3.7	4	72	131	83	109	85	1	1	3	0		0	0	0	0
139	2	2	67	2	158	48	19.2277	1	0	0	0	0		osteonecrosis	THR	75	130	2.3	2.5	2.4	3	2.8	2.9	78	109	73	85	71	2	2	3	0		0	0	0	0
140	1	1	65	2	169	76	26.6097	1	0	0	1	0		AVN, hip	THR	90	135	1.8	1.9	1.85	3.7	3.3	3.5	28	166	92	140	95	3	2	0	0		0	0	0	0
141	1	2	78	3	163	54	20.3244	1	0	0	0	0		bursitis, thigh	I&D	90	130	2.4	2.4	2.4	2.3	2.2	2.25	23	112	83	102	85	1	1	0	0		0	0	0	0
142	1	2	70	2	153	60	25.6312	0	0	0	0	0		osteoarthritis	TKR	150	210	2.3	2.1	2.2	3.5	4.1	3.8	69	89	57	71	62	1	1	1	0		0	0	0	0
143	2	1	68	2	168	70	24.8016	1	1	0	0	0		osteoarthritis	TKR	165	215	2.2	2.2	2.2	3	2.9	2.95	69	117	71	78	59	4	2	1	0		0	0	0	0
144	2	2	71	2	162	57	21.7193	1	0	0	0	0		RA, shoulder	TSR	105	170	2	2.2	2.1	2.6	2.6	2.6	109	134	72	125	60	3	2	5	0		1	0	0	0
145	2	2	85	2	154	62	26.1427	1	0	0	0	0		femur fx	BHA	60	115	1.3	1.2	1.25	2.6	2.2	2.4	32	157	101	119	100	2	2	1	0		0	0	0	0
146	1	1	80	2	169.2	53.5	18.6876	1	0	0	0	0		prostate ca	RALP	105	265	2.7	2.4	2.55	3.6	3.5	3.55	83	142	62	97	55	1	1	0	0		0	0	0	0
147	1	1	80	3	165	64	23.5078	1	0	1	1	0		disc herniation	Fusion	350	430	2.4	2.4	2.4	4	4.2	4.1	85	137	70	161	67	1	1	1	0		0	0	0	0
148	1	2	75	2	146	58	27.2096	1	0	1	0	0		osteoarthritis	TKR	125	175	2.3	2.2	2.25	1.7	1.6	1.65	51.4	131	73	113	79	1	1	0	0		0	0	0	0
149	1	2	74	2	158	65	26.0375	1	0	1	0	0		osteoarthritis	TKR	120	170	2	2.5	2.25	5.8	4.3	5.05	38	110	61	124	75	1	1	0	0		0	0	0	0
150	2	2	72	2	158	66	26.4381	1	0	1	0	0		osteoarthritis	TKR	160	210	2.2	2.6	2.4	5	4.5	4.75	97	106	73	88	73	2	2	1	0		1	0	0	0
151	2	2	75	2	157	54	21.9076	1	0	0	1	0		osteoarthritis	TKR	160	210	2.5	2.3	2.4	2.9	2.8	2.85	31	144	59	140	62	1	1	2	0		0	0	0	0
152	2	2	79	2	150	51	22.6667	1	0	0	0	0		CBD ca	PPPD	465	520	1.9	2	1.95	3	2.3	2.65	126	131	81	75	89	1	1	3	0		0	0	0	0
153	2	1	77	3	172	92	31.0979	1	1	1	1	0		ureter ca	Robot. ureterectomy	170	235	2.2	2.5	2.35	4.7	4.7	4.7	101	122	63	107	61	1	1	4	0		0	0	0	0
154	2	1	68	2	165.8	65	23.6453	1	0	1	0	0		Rectosigmoid ca	Lapa ant.resection	195	235	2.5	2.6	2.55	1.7	1.8	1.75	138	147	79	128	61	2	2	6	0		1	0	0	0
155	1	2	70	2	140	62	31.6327	0	1	1	0	0		spinal stenosis	Fusion	380	445	2.9	3	2.95	2.2	2.8	2.5	42	105	77	89	85	1	1	1	0		0	0	0	0
156	1	2	67	3	154.3	63.2	26.5452	1	1	0	1	0		arthrosis	TKR	160	215	2.6	2.5	2.55	3.4	3.6	3.5	43	131	85	117	80	1	1	0	0		0	0	0	0
157	2	1	77	3	162	69	26.2917	1	0	0	0	0		spinal stenosis	Fusion	125	190	2.9	2.9	2.9	4	4.2	4.1	67	97	56	126	60	3	2	5	0		1	0	0	0
158	2	1	69	2	162.4	60.5	22.9395	0	0	1	0	0		prostate ca	Radical prostatectomy	120	170	2.5	2.5	2.5	3.4	3.1	3.25	36	108	74	107	68	1	1	0	0		0	0	0	0
159	2	2	80	2	155	41	17.0656	1	0	1	1	0		spinal stenosis	Fusion	650	725	1.4	2	1.7	3.1	2.8	2.95	145	101	59	103	62	2	2	5	0		0	0	0	0
160	1	1	68	2	161	70	27.0051	1	0	0	1	0		spinal stenosis	Fusion	385	455	1.8	2.2	2	3.6	3.1	3.35	59	91	95	116	87	1	1	1	0		0	0	0	0
161	2	2	75	2	140	58	29.5918	1	0	1	0	0		osteoarthritis	TKR	170	230	2.6	2.3	2.45	3.9	3.9	3.9	33	90	84	90	83	1	1	2	0		0	0	0	0
162	1	2	76	3	157	43	17.4449	0	1	0	0	0		femur fx	CRIF	45	100	1.6	1.6	1.6	3	2.6	2.8	27	94	102	88	102	1	1	0	0		0	0	0	0
163	1	2	79	2	156	50	20.5457	1	1	0	0	0		femur fx	CRIF	40	80	2.4	2.3	2.35	2.3	2	2.15	39	97	66	87	61	1	1	1	0		0	0	0	0
164	1	1	71	2	161	50	19.2894	1	1	0	0	1	25	lung ca	Lobectomy	165	215	2.3	2.5	2.4	1.5	1.4	1.45	48	157	82	129	78	1	1	2	0		0	0	0	0
165	1	1	75	2	168	64	22.6757	1	0	0	0	0		arthrosis	TKR	125	180	2	2.3	2.15	1.2	1.2	1.2	78	144	69	105	67	1	1	2	0		0	0	0	0
166	2	2	67	3	154.3	63.2	26.5452	1	1	0	0	0		arthrosis	TKR	155	205	2.5	2.4	2.45	3.4	2.9	3.15	21	150	106	94	103	1	1	0	0		0	0	0	0
167	2	1	74	2	155.6	67.9	28.0447	1	1	1	0	0		basal cell carcinoma	Excision & flap	110	160	2.3	2.3	2.3	2.2	1.9	2.05	44	132	66	127	51	1	1	1	0		0	0	0	0
168	1	1	68	2	168	70	24.8016	1	1	0	0	0		arthrosis	TKR	150	195	2.8	2.6	2.7	2.7	2.6	2.65	50	102	86	79	86	1	1	1	0		0	0	0	0
169	1	1	65	2	168	80.6	28.5573	1	0	0	0	0		lung ca	VATS	60	110	2.6	2.5	2.55	4	4	4	25	135	54	89	56	1	1	0	0		0	0	0	0
170	2	1	72	2	160	48	18.75	1	1	0	0	0		ileus	Adhesiolysis	45	75	2.2	2.3	2.25	1.3	1.4	1.35	37.3	98	62	87	60	3	2	0	0		1	0	0	0
171	2	2	74	2	155	52	21.6441	1	0	0	0	0		inframuscular schuwanoma, hip	Excsion	40	85	2	2	2	3.1	2.8	2.95	121	125	82	92	75	3	2	3	0		0	0	0	0
172	1	2	72	2	158	66	26.4381	1	0	1	0	0		arthrosis	TKR	145	225	2.6	2.6	2.6	4.1	3.4	3.75	26	160	99	145	93	1	1	0	0		0	0	0	0
173	1	1	65	2	167	82	29.4023	1	0	1	0	1	2	stomach ca	Gastrectomy	185	235	2.5	2.7	2.6	4.1	3.2	3.65	38	113	88	155	104	1	1	0	0		0	0	0	0
174	2	1	69	2	154	68.5	28.8835	1	0	0	0	0		prostatic ca	RALP	200	270	1.9	2	1.95	3.7	3.7	3.7	73	121	93	134	95	3	2	3	0		0	0	0	0
175	2	1	74	2	170.7	60.1	20.6256	0	1	1	0	0		lung ca	Lobectomy	235	290	2.5	2.6	2.55	1.5	1.7	1.6	55	112	62	111	63	1	1	2	0		0	0	0	0
176	1	2	71	2	162	69	26.2917	1	1	0	0	0		GB ca	Cholecystectomy	385	460	2.7	2.9	2.8	2.9	3.2	3.05	75	120	83	97	85	1	1	2	0		0	0	0	0
177	1	1	77	2	163	55	20.7008	0	1	1	1	0		femur fx	CRIF	130	180	1.8	1.8	1.8	3.7	3.5	3.6	30.3	99	100	91	105	1	1	1	0		0	0	0	0
178	1	2	74	2	153	63	26.9127	1	0	0	1	0		spinal stenosis	Fusion	290	350	1.7	2.1	1.9	3.7	3.5	3.6	37	165	63	104	68	1	1	1	0		0	0	0	0
179	2	2	78	2	150	56	24.8889	1	0	1	1	0		osteoarthritis	TKR	135	190	2.6	2.4	2.5	1.9	2	1.95	41.2	97	71	79	63	1	1	3	0		0	0	0	0
180	2	1	76	3	156	53	21.7784	1	0	0	1	0		lung ca	Lobectomy	100	160	2.6	2.4	2.5	3.6	3.4	3.5		102	59	90	51	5	2	1	1	5번째 sono로 성공한 data	1	0	0	0
181	1	1	71	2	161	49	18.9036	1	1	0	1	1	15	lung ca	Lobectomy	75	120	2.7	2.6	2.65	1.9	1.8	1.85	38	123	81	109	91	2	2	2	0		0	0	0	0
182	2	1	66	2	163	70	26.3465	0	0	0	0	0		renal ca	Lapa. nephroureterectomy	165	215	2.3	2.3	2.3	3.2	3	3.1	50	90	89	116	91	1	1	2	0		0	0	0	0
183	2	2	69	2	162.3	62.9	23.8789	0	1	0	0	0		vaginal ca	LAVH BSO	300	355	2.3	2.1	2.2	3.6	3.7	3.65	79.6	145	86	123	102	2	2	4	0		1	0	0	0
184	1	2	66	2	159	62	24.5243	0	0	0	0	0		HLD	Excision	50	90	2.5	2.3	2.4	2.6	2.8	2.7	50	150	55	139	57	1	1	0	0		0	0	0	0
185	1	2	78	3	148	38	17.3484	0	0	0	0	0		post THR state	Revision, hip	110	205	1.7	1.8	1.75	1.4	1.7	1.55	47	120	55	113	50	1	1	0	0		0	0	0	0
186	2	2	73	2	154	56	23.6128	1	0	0	0	0		Rotator cuff tear	TSR	90	155	2.5	2.4	2.45	2.4	2.3	2.35	139	99	62	92	65	3	2	5	0		1	0	0	0
187	1	1	67	2	164	72	26.7698	1	0	0	0	0		CBD ca	PPPD	370	490	2.3	2.4	2.35	3.4	2.9	3.15	34	90	64	85	68	1	1	1	0		0	0	0	0
188	2	1	85	2	170	55.5	19.2042	1	0	0	0	0		bladder ca, renal ca	Lapa. nephrectomy, TURBT	245	295	2.1	2.2	2.15	2.3	2.1	2.2	51.2	104	59	91	64	1	1	1	0		0	0	0	0
189	2	2	79	3	146	53	24.864	1	1	1	0	0		GB stone	Lapa. cholecystectomy	40	75	1.4	1.5	1.45	3.8	3.7	3.75		155	64	87	56	5	2	1	1	5번째 sono로 성공한 data	0	0	0	0
190	2	1	68	2	160	53	20.7031	1	1	1	0	1	40	renal stone	PNL	150	190	3.1	3.3	3.2	2.5	2.7	2.6	46.1	149	69	132	75	1	1	1	0		0	0	0	0
191	1	2	75	2	148	46	21.0007	1	0	0	0	0		spinal stenosis	Fusion	270	350	1.7	1.6	1.65	2.6	2.4	2.5	39	116	77	101	74	1	1	1	0		0	0	0	0
192	1	1	71	2	159	59	23.3377	1	0	0	0	0		osteoarthritis	TKR	165	225	2.8	2.6	2.7	2.9	2.3	2.6	55	101	57	77	54	1	1	1	0		0	0	0	0
193	2	2	80	2	147	42	19.4363	1	0	1	0	0		arthrosis	TKR	130	200	2.4	2.5	2.45	2.9	2.8	2.85	190	98	61	97	59	3	2	4	0		1	0	0	0
194	1	2	72	2	145	46	21.8787	1	1	0	0	0		spinal stenosis	Fusion	185	245	2.2	1.8	2	5.4	5.1	5.25	42	117	80	100	82	1	1	0	0		0	0	0	0
195	1	1	72	2	155	52	21.6441	1	0	0	1	1	50	esophageal ca	Esophagectomy	395	475	2.6	2.5	2.55	2.4	2.2	2.3	21	88	81	91	81	1	1	0	0		0	0	0	0
196	2	2	81	2	154	58	24.4561	1	0	0	0	0		osteoarthritis	TKR	160	210	2.3	2.3	2.3	3.1	3.1	3.1	29.6	121	79	112	77	1	1	0	0		0	0	0	0
197	1	1	67	2	162.5	62.1	23.5172	0	0	1	0	1	45	prostate ca	RALP	200	250	2.6	2.5	2.55	2.5	2.3	2.4	115	126	79	91	68	1	1	1	0		0	0	0	0
198	1	1	85	3	167	60	21.5139	1	1	0	0	0		femur fx	CRIF	35	70	2.8	2.7	2.75	1.6	1.6	1.6	43	148	76	100	88	1	1	0	0		0	0	0	0
199	1	2	84	3	148	40	18.2615	1	1	0	0	0		femur fx	CRIF	65	110	2.4	2.3	2.35	2.5	2.6	2.55	69	144	67	124	62	1	1	1	0		0	0	0	0
200	2	1	66	2	165	70	25.7117	1	0	0	0	0		HLD	Excision	75	130	2.6	2.3	2.45	4.4	4.6	4.5		113	67	142	64	6	2		1	5번째 sono바꿔 fail, 6번째 반대쪽에서 sono로 성공	0	0	0	0
201	2	2	79	2	154	68	28.6726	1	0	0	0	0		femur fx	CRIF	70	120	2.5	2.2	2.35	3.4	2.1	2.75	35	160	101	101	91	1	1	0	0		0	0	0	0
202	2	2	77	2	165	70	25.7117	1	1	1	0	0		femur fx	CRIF	100	150	2.2	2.2	2.2	4.3	4.5	4.4		116	100	122	104	5	2	0	1	5번째 sono로 성공한 data	1	0	0	0
203	1	2	67	2	152	61	26.4024	1	0	1	0	0		osteoarthritis	TKR	145	200	2.6	2.5	2.55	2.8	2.9	2.85	68	95	49	70	49	1	1	1	0		0	0	0	0
204	1	2	79	3	145	57	27.1106	1	0	0	0	0		spinal stenosis	Fusion	360	425	2.3	2.3	2.3	2.5	2.6	2.55	140	95	40	90	41	1	1	3	0		0	0	0	0
205	1	2	80	2	150	61.4	27.2889	1	0	1	0	0		uterine prolapse	LAVH BSO	110	155	1.9	2	1.95	2.9	3.2	3.05	25	141	65	122	62	2	2	0	0		0	0	0	0
206	1	2	76	2	154	46	19.3962	1	0	1	0	0		rheumatoid arthritis, shoulder	TSR	85	140	1.9	2	1.95	1.7	1.9	1.8	38	98	82	102	83	1	1	0	0		0	0	0	0
207	2	2	84	2	150	58	25.7778	1	0	0	0	0		femur fx	CRIF	130	180	1.9	1.9	1.9	3.5	3.2	3.35	33.5	121	111	114	103	3	2	1	0		1	0	0	0
208	1	2	82	3	160	50	19.5312	1	1	1	0	0		femur fx	CRIF	30	75	2.1	2.1	2.1	3.8	3.7	3.75	31	87	84	65	82	1	1	2	0		0	0	0	0
209	1	1	73	3	171	41	14.0214	1	0	1	0	1	20	femur fx	CRIF	55	100	2.5	2.6	2.55	2	2	2	50	98	79	87	77	1	1	1	0		0	0	0	0
210	1	2	66	2	151	57.5	25.2182	0	0	0	0	0		arthrosis	TKR	140	195	1.9	2	1.95	4.2	2.9	3.55	51	114	81	91	103	2	2	0	0		0	0	0	0
211	2	2	78	3	140.7	60	30.3084	1	0	0	0	0		spinal stenosis	Fusion	285	365	2	1.9	1.95	3.9	3.9	3.9	36	124	59	102	55	2	2	0	0		0	0	0	0
212	1	1	65	2	173	67	22.3863	1	0	0	0	0		gonarthrosis	TKR	190	240	2.2	2	2.1	1.9	1.9	1.9	45	159	88	153	76	1	1	0	0		0	0	0	0
213	2	2	78	2	148	54.1	24.6987	0	0	1	0	0		gallstone	Choledochoenterostomy	240	305	2.7	2.6	2.65	2.4	2.6	2.5	33.1	123	69	129	60	1	1	0	0		0	0	0	0
214	2	2	68	2	155	72	29.9688	1	0	0	0	0		osteoarthritis	TKR	230	400	1.7	1.6	1.65	4.1	3.9	4	59	110	72	92	73	2	2	6	0		0	0	0	0
215	2	2	76	2	150	50	22.2222	1	0	0	0	0		thoracic myelopathy	Fusion	255	300	1.9	1.7	1.8	1.4	1.6	1.5	43	147	84	106	78	4	2	3	0		1	0	0	0
216	2	1	72	2	153.4	60	25.4977	1	1	0	0	0		spinal cord tumor	Removal of tumor	110	180	2.7	2.6	2.65	2.8	2.6	2.7	57.1	131	60	110	59	1	1	6	0		0	0	0	0
217	2	2	78	2	155.4	43	17.806	0	0	1	0	0		colon ca	Rt. hemicolectomy	125	170	1.6	1.7	1.65	1.7	1.9	1.8	198	116	80	90	78	3	2	6	0		1	0	0	0
218	1	2	69	2	145	44	20.9275	1	1	1	0	0		pelvic mass	Lapa. pelvic mass excision	270	335	2.2	1.9	2.05	3	3.1	3.05	60	121	104	129	90	1	1	0	0		0	0	0	0
219	2	2	81	3	156	43	17.6693	1	0	0	0	0		femur fx	CRIF	65	115	2.1	2.2	2.15	3.2	3.2	3.2	74	125	78	95	73	4	2	0	0		1	0	0	0
220	1	2	73	2	148	58	26.4792	1	0	0	0	0		spinal stenosis	Fusion	175	225	2.2	2.2	2.2	2.1	2	2.05	45	93	71	105	59	3	2	0	0		1	0	0	0
221	1	1	68	2	162	56	21.3382	1	0	0	0	1	20	HCD	Fusion	165	215	2.5	2.5	2.5	2.1	2.1	2.1	32	112	57	73	57	1	1	1	0		0	0	0	0
222	2	2	78	2	150	56	24.8889	1	0	1	0	0		arthrosis	TKR	145	195	2.3	2.6	2.45	2.1	1.8	1.95	53	117	74	114	89	1	1	3	0		0	0	0	0
223	1	1	66	3	171.3	90.3	30.7732	1	1	0	0	0		HCC	Wedge resection	230	285	2.8	2.9	2.85	3.1	2.5	2.8	53	117	60	95	53	1	1	3	0		0	0	0	0
224	2	2	67	2	164	62	23.0518	0	0	0	0	0		brain tumor	Excision	105	175	2	1.7	1.85	2.3	2.8	2.55	197	111	56	122	59	4	2	6	0		1	0	0	0
225	1	2	71	2	153	67	28.6215	1	1	0	1	0		arthrosis	TKR	140	190	2	2	2	3.7	3.9	3.8	40	106	72	78	74	1	1	0	0		0	0	0	0
226	2	1	77	3	156	53	21.7784	1	0	0	0	1	50	infective spondylodiscitis	I&D	345	395	3.4	3.6	3.5	2.1	2.1	2.1	72	121	86	89	76	1	1	3	0		0	0	0	0
227	2	2	73	2	162	62	23.6244	0	0	1	0	0		panperitonitis	Explo-laparotomy	50	100	3.1	3	3.05	2.4	2.2	2.3	114	145	74	149	78	1	1	6	0		0	0	0	0
228	1	2	71	2	150	63	28	1	1	1	0	0		arthrosis	TKR	130	185	2.2	2.2	2.2	2.7	2.8	2.75	63.5	112	62	83	58	1	1	0	0		0	0	0	0
229	1	2	72	2	140	40	20.4082	1	0	0	0	0		vertebra fx	Fusion	365	445	1.6	1.9	1.75	1.5	1.6	1.55	81	146	66	109	58	2	2	3	0		1	0	0	0
230	2	2	69	1	153	53	22.6409	1	0	0	0	0		spinal stenosis	Fusion	255	325	3	2.8	2.9	2.6	2.1	2.35	67	113	68	111	66	1	1	3	0		0	0	0	0
231	2	2	69	2	148	52.6	24.0139	1	0	0	0	0		arthrosis	TKR	330	380	2	1.9	1.95	3.4	3.3	3.35	53.9	116	62	111	57	1	1	1	0		0	0	0	0
232	1	1	71	2	161	75	28.9341	1	0	0	0	0		prostate ca	RALP	270	335	2.4	2.2	2.3	4.5	5.1	4.8	48.9	118	69	110	60	1	1	1	0		0	0	0	0
233	2	1	68	2	172	72	24.3375	0	0	1	0	0		c-spine fx	Fusion	155	245	3.4	3.1	3.25	1.9	2.1	2	58	161	105	135	94	1	1	3	0		0	0	0	0
234	1	1	75	3	160	72	28.125	1	0	0	1	0		tibia fx	ORIF	90	135	2.6	2.6	2.6	2.4	2.4	2.4	42	128	74	95	71	1	1	0	0		0	0	0	0
235	2	2	81	3	150	38	16.8889	1	0	0	0	0		post BHA state	Revision, hip	100	170	1.6	1.9	1.75	1.7	1.4	1.55	71	136	114	102	80	4	2	3	0		1	0	0	0
236	1	2	87	3	156	60	24.6548	1	1	1	1	0		femur fx	CRIF	75	135	2.3	2.2	2.25	1	1	1	36	99	52	83	50	1	1	0	0		0	0	0	0
237	1	2	80	3	145	40	19.025	1	0	0	0	0		post BHA state	Revision, hip	60	115	2.5	2.2	2.35	1.9	2.3	2.1	27	98	102	72	109	3	2	0	0		1	0	0	0
238	1	2	75	2	155	58	24.1415	1	0	0	0	0		osteoarthritis	TKR	135	195	2.4	2.3	2.35	1.3	1.8	1.55	74	150	92	111	81	1	1	0	0		0	0	0	0
239	2	2	67	3	155.7	58.6	24.1724	0	0	0	0	0		stomach ca	Subtotal gastrectomy	205	245	2.2	2.4	2.3	3.9	3.9	3.9	40.9	89	90	92	102	1	1	0	0		0	0	0	0
240	1	2	71	2	153	67	28.6215	1	1	0	0	0		arthrosis	TKR	180	210	2.1	2.2	2.15	5.1	4.7	4.9	26	138	86	150	104	1	1	0	0		0	0	0	0
241	1	1	66	2	169.2	72.6	25.3592	1	0	0	0	0	ex-smoker	recal ca	Lapa. nephrectomy	240	295	3	3.2	3.1	2.9	2.7	2.8	30	119	86	98	87	1	1	0	0		0	0	0	0
242	2	2	69	2	148.5	62.2	28.2057	1	1	0	1	0		stomach ca	TLDG	200	230	2.2	1.8	2	4.3	4.4	4.35	172	133	109	144	99	1	1	0	0		0	0	0	0
243	1	2	76	3	155	45	18.7305	1	0	0	0	0		radius, femur fx	ORIF, BHA	145	245	2.4	2.4	2.4	2.2	2.3	2.25	62	108	119	104	95	1	1	0	0		0	0	0	0
244	1	2	71	2	157	60	24.3418	1	0	0	0	0		arthrosis	TKR	130	180	2.7	2.7	2.7	5.1	5.4	5.25	32	120	79	155	79	1	1	0	0		0	0	0	0
245	2	2	72	2	165	67	24.6097	0	0	0	0	0		arthrosis	TSR	135	200	2.9	2.9	2.9	2.5	2.5	2.5	32	149	74	114	63	2	2	0	0		0	0	0	0
246	1	2	86	2	150	53	23.5556	1	0	0	0	0		femur fx	CRIF	220	270	2.4	2.3	2.35	1.9	1.9	1.9	40	134	57	85	71	1	1	0	0		0	0	0	0
247	1	2	77	2	154	59.3	25.0042	1	0	1	0	0		renal cell carcinoma	Nephroureterectomy	145	180	2.4	2.3	2.35	2.7	2.4	2.55	82	76	79	99	81	1	1	0	0		0	0	0	0
248	2	2	67	3	148	56	25.5661	1	1	1	1	0		femur fx	BHA	55	100	2	2.1	2.05	3.3	3.1	3.2	61.6	125	51	70	52	3	2	1	0		1	0	0	0
249	2	2	75	2	156	52	21.3675	1	0	0	0	0		femur fx	CRIF	45	90	2.1	1.9	2	2.2	2	2.1	53.2	134	90	81	98	1	1	4	0		0	0	0	0
250	2	2	66	2	156	53	21.7784	0	0	1	0	0		arthrosis	TKR	135	195	2.1	2	2.05	3.2	2.9	3.05	108	97	78	96	71	3	2	5	0		1	0	0	0
251	2	2	70	2	158	55	22.0317	1	0	0	0	0		femur fx	CRIF	60	110	2.5	2.2	2.35	2.6	2.3	2.45	42.3	148	99	112	95	1	1	1	0		0	0	0	0
252	2	2	66	2	159	75	29.6665	1	1	1	0	0		post TKR state	Revision	295	355	2.7	2.8	2.75	2.4	2.3	2.35	31.1	129	70	122	61	2	2	1	0		0	0	0	0
253	2	1	78	1	174	65	21.4692	0	0	0	0	0		compression fx	Fusion	195	260	2.6	2.6	2.6	2.1	1.7	1.9	63.8	84	46	70	51	1	1	1	0		0	0	0	0
254	2	1	71	2	167.8	73.2	25.9972	0	0	0	0	0		GB perforation	Chlecystectomy	155	200	3	3.2	3.1	2.7	2.5	2.6		145	80	121	74	5	2	0	1	1,3	1	0	0	0
255	2	2	72	2	152.9	66.6	28.4878	1	1	1	0	0		IHD stone	Hepatectomy	440	490	2.2	2.1	2.15	2.3	2.3	2.3	45	146	73	134	71	1	1	0	0		0	0	0	0
256	2	1	65	2	170	75	25.9516	0	0	1	0	0		spinal stenosis	Fusion	215	265	3.2	3.4	3.3	2.7	3.3	3	54.7	145	68	86	61	1	1	2	0		0	0	0	0

## Sheet: Sheet2
Male	1		hypertension 있음	1		Fail reason			1st attempt success	1
Female	2		hypertension 없음	0		시도 횟수가 5회 이상	1		1st attempt fail	2
						5분 이상 시도	2
subgroup P	2		diabetes 있음	1		Ultrasound로 변경	3
subgroup U	1		diabetes 없음	0
			hypercholesterolemia 있음	1
			hypercholesterolemia 없음	0
			peripheral vascular disease 있음	1
			peripheral vascular disease 없음	0
			smoking history 있음	1
			smoking history 없음	0
			fail 여부 있음(실패)	1
			fail 여부 없음(성공)	0
			complication 있음	1
			complication 없음	0
